# Supplementary material for: Is Smart Working Beneficial for Workers’ Wellbeing? A Longitudinal Investigation of Smart Working, Workload, and Hair Cortisol/Dehydroepiandrosterone Sulfate during the COVID-19 Pandemic
Source: Int J Environ Res Public Health. 2023 Jun 24;20(13):6220. doi: 10.3390/ijerph20136220 (PMC10341102; doi:10.3390/ijerph20136220)
Supplement: Supplementary file 1 [file ijerph-20-06220-s001.zip]

Archive with 1 entries (1 files):
- ijerph-2303589-supplementary.pdf
